# Supplementary material for: Modelling TFE renal cell carcinoma in mice reveals a critical role of WNT signaling
Source: eLife. 2016 Sep 26;5:e17047. doi: 10.7554/eLife.17047 (PMC5036965; doi:10.7554/eLife.17047)
Supplement: Figure 6—source data 1. — DOI: http://dx.doi.org/10.7554/eLife.17047.018 [file elife-17047-fig6-data1.xlsx]

## Sheet: number of cysts
		number of cysts
vehicle	KSPcdh16/Tcfeb	53
vehicle	KSPcdh16/Tcfeb	54
vehicle	KSPcdh16/Tcfeb	86
vehicle	KSPcdh16/Tcfeb	71
vehicle	KSPcdh16/Tcfeb	42
vehicle	KSPcdh16/Tcfeb	44
drug	KSPcdh16/Tcfeb	26
drug	KSPcdh16/Tcfeb	3
drug	KSPcdh16/Tcfeb	23
drug	KSPcdh16/Tcfeb	9
drug	KSPcdh16/Tcfeb	25
drug	KSPcdh16/Tcfeb	13

## Sheet: mean number of cells per cyst
		vehicle	vehicle	vehicle	vehicle	vehicle	vehicle	drug	drug	drug	drug	drug	drug
		KSPcdh16/Tcfeb	KSPcdh16/Tcfeb	KSPcdh16/Tcfeb	KSPcdh16/Tcfeb	KSPcdh16/Tcfeb	KSPcdh16/Tcfeb	KSPcdh16/Tcfeb	KSPcdh16/Tcfeb	KSPcdh16/Tcfeb	KSPcdh16/Tcfeb	KSPcdh16/Tcfeb	KSPcdh16/Tcfeb
		48	63	125	82	82	117	40	11	37	10	121	6
		96	39	39	146	395	56	54	7	36	9	23	15
		128	36	54	42	33	197	126	36	116	5	96	5
		213	31	67	53	38	92	142		151	31	18	14
		66	32	38	28	47	30	152		151	22	80	7
		52	38	42	20	85	86	25		195	4	94	11
		21	122	61	125	61	98	159		125	7	52	10
		43	62	34	27	63	127	22		45	4	125	3
		614	92	33	49	71	50	43		200	3	53	6
		35	55	38	50	80	453	38		314		93	3
		425	307	84	50	62	139	98		59		119	8
		22	60	40	44	0	169	51		328		57	11
		34	59	53	26	57	111	70		132		148	21
		46	226	94	35	47	181	156		220		43
		25	159	46	30	39	103	35		199		71
		110	44	86	31	354	555	90		23		123
		79	94	115	159	230	95	91		294		15
		134	65	36	74	92	257	90		29		38
		34	47	36	54	175	84	124		104		82
		79	35	107	218	55	52	73		68		44
		41	65	34	46	57	155	40		12		79
		43	64	86	129	32	64	33		8		49
		27	268	46	63	125	44	54		67		37
		36	154	58	242	14	44	18				44
		85	53	27	55	16	107	24				79
		27	15	31	418	285	185	34
		36	70	108	170	21	147
		51	149	122	28	39	73
		70	59	148	80	158	60
		76	26	230	38	475	48
		32	70	97	110	36	241
		47	22	353	856	69	62
		200	228	49	104	238	19
		225	86	120	77	44	19
		30	295	61	152	90	8
		508	206	137	69	54	22
		360	415	57	115	121	258
		26	34	70	125	45	33
		98	139	104	295	46	112
		45	182	68	43	46	0
		59	141	65	49	83	112
		43	187	16	57	250	30
		557	27	245	128		30
		84	71	143	208		61
		439	69	47	57
		340	50	35	212
		153	43	78	59
		53	645	76	88
		48	25	50	106
		406	112	79	240
		28	40	107	428
		26	401	49	114
		19	106	113	155
			395	87	275
				61	83
				49	301
				85	90
				87	151
				48	94
				76	59
				180	229
				104	413
				44	111
				86	97
				97	74
				165	196
				39	32
				107	14
				208	23
				207	28
				21	57
				72
				94
				36
				22
				24
				819
				131
				410
				121
				70
				394
				131
				75
				69
				285

## Sheet: mean cyst area
		vehicle	vehicle	vehicle	vehicle	vehicle	vehicle	drug	drug	drug	drug	drug	drug
		KSPcdh16/Tcfeb	KSPcdh16/Tcfeb	KSPcdh16/Tcfeb	KSPcdh16/Tcfeb	KSPcdh16/Tcfeb	KSPcdh16/Tcfeb	KSPcdh16/Tcfeb	KSPcdh16/Tcfeb	KSPcdh16/Tcfeb	KSPcdh16/Tcfeb	KSPcdh16/Tcfeb	KSPcdh16/Tcfeb
		18603	37640	60701	13814	21099	38656	5733	3432	22868	2573	129914	1644
		67611	24142	18031	51391	207752	32934	23264	2600	6854	2257	11636	3723
		77315	9350	35214	7176	6231	71616	73338	6288	165766	1427	29925	2275
		169793	22525	40288	21264	11729	45122	421994		83899	8540	6965	2492
		15136	27856	17099	3971	22050	8885	58424		67649	4907	25024	1698
		50503	13059	11406	2878	99013	34339	6953		271970	990	72272	2806
		3552	55554	26334	36246	31707	36161	36313		51680	2669	33307	2309
		12986	119295	34174	11759	61165	37149	4578		6509	1592	120753	2431
		500769	30933	10662	15544	22374	9126	10903		145768	1133	10859	3514
		17762	58914	11264	11530	38896	208966	8355		227239		26348	2149
		1050584	354325	32590	6097	9919	34063	44729		28886		54654	4271
		6186	31706	26554	12147	5.4	66811	8137		179974		9092	6658
		9281	81469	11133	8729	33836	133476	19842		60543		38847	7023
		11295	647054	42471	6231	9525	135776	101063		174401		17949
		6616	149601	14907	4244	6189	32659	32379		115464		23915
		127554	12806	18521	8221	3473906	295143	62246		17222		21316
		54946	51364	36245	57500	13822	23803	57502		328723		4746
		52030	14205	21854	23630	45984	513221	43479		13011		23433
		8994	14946	21710	11158	279769	23027	158624		43436		37801
		39617	11733	51276	171866	12094	10172	75756		12476		5999
		8216	22423	52647	7523	12077	82363	46389		2240		27070
		17876	17341	55731	19317	8313	34243	13470		2625		18194
		5807	637970	9893	15631	37599	8970	20830		18730		15173
		11860	211188	31731	35332	2306	7381	4309				26190
		57014	24164	14217	9516	6560	38907	5273				31047
		7257	4521	20048	105975	482533	72834	16683
		13840	25111	135306	59523	4036	29132
		21022	32422	62580	8110	14565	12989
		42950	13038	158418	17537	73350	12002
		36139	5847	83453	5362	746349	18143
		16288	21595	31419	44151	9932	46718
		22127	6793	624322	306501	64007	18200
		191524	104587	53153	32368	135884	4453
		198204	125425	51516	36198	16447	3430
		17889	350768	33370	83650	21154	2900
		314984	113205	373217	19946	15611	5578
		206756	508558	18526	33969	108129	145989
		8219	13176	14265	28241	13681	11696
		66223	85430	56045	88371	8737	30792
		16120	147357	28430	7545	8760	5.4
		23156	120061	17904	16269	17441	45632
		19747	190303	4830	8827	187890	6508
		865380	7042	658411	25022		5663
		27142	34480	122835	65914		11907
		361132	33987	17826	12773
		380203	15760	12569	242964
		108789	9310	77062	10338
		21067	992881	25968	29289
		7778	9180	9333	18193
		682876	39330	32853	110401
		4428	23157	55583	385947
		20723	545020	16049	30585
		3078	115020	78351	46719
			1257046	61298	192116
				13387	20661
				19546	130883
				73144	21782
				40525	40745
				23961	20026
				19020	10609
				88985	61920
				82318	336419
				14691	29447
				78344	75661
				31165	9537
				253500	77855
				27833	6995
				67728	3199
				542034	10883
				959590	3994
				8279	13857
				63438
				47057
				30277
				16358
				18947
				1134989
				83715
				995292
				114493
				18376
				486820
				55293
				50601
				39837
				1386449

## Sheet: number of papillae
		number of papillae
vehicle	KSPcdh16/Tcfeb	11
vehicle	KSPcdh16/Tcfeb	36
vehicle	KSPcdh16/Tcfeb	65
vehicle	KSPcdh16/Tcfeb	57
vehicle	KSPcdh16/Tcfeb	25
vehicle	KSPcdh16/Tcfeb	35
drug	KSPcdh16/Tcfeb	2
drug	KSPcdh16/Tcfeb	0
drug	KSPcdh16/Tcfeb	16
drug	KSPcdh16/Tcfeb	0
drug	KSPcdh16/Tcfeb	5
drug	KSPcdh16/Tcfeb	0

## Sheet: mean number cells per papillae
		vehicle	vehicle	vehicle	vehicle	vehicle	vehicle	drug	drug	drug	drug	drug	drug
		KSPcdh16/Tcfeb	KSPcdh16/Tcfeb	KSPcdh16/Tcfeb	KSPcdh16/Tcfeb	KSPcdh16/Tcfeb	KSPcdh16/Tcfeb	KSPcdh16/Tcfeb	KSPcdh16/Tcfeb	KSPcdh16/Tcfeb	KSPcdh16/Tcfeb	KSPcdh16/Tcfeb	KSPcdh16/Tcfeb
		110	3	5	66	4	5	10	0	6	0	2	0
		8	4	4	17	3	14	3		5		22
		6	3	1	11	5	7			19		2
		21	3	2	20	14	37			14		1
		16	2	3	45	16	19			5		2
		7	3	6	40	6	35			6
		4	5	9	6	3	17			3
		5	2	27	9	3	6			9
		26	1	2	89	14	22			2
		12	12	2	46	5	25			2
		3	22	7	7	8	7			1
			16	8	56	2	6			3
			17	4	35	4	34			1
			7	3	16	12	5			4
			8	4	26	5	14			1
			16	6	8	3	3			2
			32	3	59	3	12
			38	15	14	8	8
			5	8	2	11	47
			3	11	63	6	9
			2	4	4	16	1
			55	14	4	6	28
			20	2	24	16	12
			14	2	23	7	9
			11	2	9	15	7
			81	53	10		6
			8	9	5		38
			1	20	19		23
			27	7	9		8
			2	26	6		51
			1	28	6		7
			16	5	5		1
			6	3	28		34
			7	10	14		3
			4	14	5		13
			8	5	26
				1	4
				2	2
				21	14
				11	19
				2	19
				8	10
				6	21
				2	9
				16	2
				12	14
				4	2
				15	4
				12	6
				8	9
				1	34
				19	16
				3	13
				25	5
				3	23
				9	25
				11	1
				9
				3
				14
				6
				2
				2
				2
				8

## Sheet: mean%ki67 pos cells per papilla
		vehicle	vehicle	vehicle	vehicle	vehicle	vehicle	drug	drug	drug	drug	drug	drug
		KSPcdh16/Tcfeb	KSPcdh16/Tcfeb	KSPcdh16/Tcfeb	KSPcdh16/Tcfeb	KSPcdh16/Tcfeb	KSPcdh16/Tcfeb	KSPcdh16/Tcfeb	KSPcdh16/Tcfeb	KSPcdh16/Tcfeb	KSPcdh16/Tcfeb	KSPcdh16/Tcfeb	KSPcdh16/Tcfeb
		9.09091	0	0	15.1515	0	100	20	0	16.6667	0	0	0
		50	0	0	5.88235	0	7.14286	100		0		13.6364
		33.3333	66.6667	100	45.4545	0	42.8571			0		0
		80.9524	100	50	10	0	24.3243			0		100
		37.5	50	0	24.4444	81.25	0			0		0
		100	0	33.3333	27.5	50	42.8571			0
		0	20	22.2222	66.6667	100	0			66.6667
		0	100	25.9259	55.5556	100	83.3333			0
		0	100	0	21.3483	21.4286	13.6364			0
		8.33333	16.6667	50	13.0435	100	40			0
		100	27.2727	0	28.5714	75	42.8571			0
			31.25	0	8.92857	50	16.6667			0
			11.7647	0	0	100	23.5294			0
			42.8571	0	6.25	41.6667	40			0
			12.5	0	0	20	42.8571			0
			18.75	50	50	66.6667	0			0
			21.875	0	49.1525	66.6667	83.3333
			2.63158	26.6667	35.7143	37.5	25
			0	25	100	45.4545	25.5319
			33.3333	27.2727	7.93651	66.6667	0
			0	25	100	43.75	0
			30.9091	21.4286	50	33.3333	14.2857
			10	0	0	56.25	16.6667
			7.14286	0	65.2174	0	33.3333
			18.1818	0	11.1111	80	42.8571
			17.284	0	10		50
			12.5	44.4444	60		10.5263
			0	15	21.0526		21.7391
			25.9259	28.5714	22.2222		12.5
			0	0	66.6667		17.6471
			100	3.57143	100		14.2857
			0	0	100		100
			33.3333	0	0		55.8824
			100	10	14.2857		33.3333
			0	7.14286	60		61.5385
			0	60	11.5385
				0	100
				0	100
				9.52381	42.8571
				0	26.3158
				100	63.1579
				0	30
				0	33.3333
				0	88.8889
				0	100
				0	14.2857
				0	100
				26.6667	25
				8.33333	66.6667
				0	0
				0	41.1765
				0	25
				0	46.1538
				28	40
				33.3333	47.8261
				88.8889	28
				100	100
				0
				66.6667
				42.8571
				0
				50
				100
				0
				50
